# Supplementary material for: Extracellular Vesicles from Campylobacter jejuni CDT-Treated Caco-2 Cells Inhibit Proliferation of Tumour Intestinal Caco-2 Cells and Myeloid U937 Cells: Detailing the Global Cell Response for Potential Application in Anti-Tumour Strategies
Source: Int J Mol Sci. 2022 Dec 28;24(1):487. doi: 10.3390/ijms24010487 (PMC9820799; doi:10.3390/ijms24010487)
Supplement: Supplementary file 1 [file ijms-24-00487-s001.zip]

Archive with 1 entries (1 files):
- ijms-2019020-supplementary.pdf
